# Supplementary material for: Local Calcium Elevation and Cell Elongation Initiate Guided Motility in Electrically Stimulated Osteoblast-Like Cells
Source: PLoS One. 2009 Jul 3;4(7):e6131. doi: 10.1371/journal.pone.0006131 (PMC2702840; doi:10.1371/journal.pone.0006131)
Supplement: Dataset S1 — Directedness of EF-guided osteoblast-like cells in the presence or absence of Ca2+ ions. Values between 90°–270° corresponds to the directions towards cathodal- and those between 0°–90° or 270°–360° towards anodal side. Ncell = 15–22 for each condition. (0.02 MB XLS) [file pone.0006131.s010.xls]

## Sheet: Sheet1
			in presence of Calcium									in absence of Calcium
	CALVARIA					SAOS-2				CALVARIA					SAOS-2
	EF		no EF			EF		no EF		EF		no EF			EF		no EF
Object ID	Direction	Object ID	Direction		Object ID	Direction	Object ID	Direction	Object ID	Direction	Object ID	Direction		Object ID	Direction	Object ID	Direction
	°		°			°		°		°		°			°		°
1	174.122	1	286.695		1	56.2543	1	115.49	1	88.8621	1	189.39		1	320.166	1	228.962
2	178.559	2	332.375		2	324.299	2	17.1849	2	46.2349	2	130.058		2	76.1609	2	172.239
3	121.76	3	358.119		3	316.1	3	15.5925	3	77.2163	3	242.731		3	198.737	3	254.849
4	194.705	4	188.644		4	0.118923	4	248.764	4	135.828	4	297.151		4	134.494	4	339.212
5	108.915	5	163.949		5	314.927	5	357.058	5	98.3247	5	260.639		5	19.0149	5	184.665
6	122.565	6	34.7123		6	84.9406	6	304.342	6	232.447	6	268.847		6	308.99	6	336.978
7	157.977	7	155.749		7	342.633	7	31.7953	7	138.987	7	125.22		7	114.009	7	337.712
8	286.088	8	306.718		8	332.068	8	1.61763	8	190.46	8	103.116		8	148.467	8	67.5019
9	191.476	9	321.61		9	317.606	9	340.926	9	9.5236	9	131.853		9	103.817	9	133.602
10	167.028	10	325.995		10	44.8213	10	41.0279	10	3.80514	10	154.262		10	13.0997	10	135.693
11	108.813	11	202.11		11	343.456	11	16.5303	11	336.073	11	331.831		11	219.083	11	226.085
12	171.243	12	147.972		12	356.487	12	223.277	12	85.397	12	197.319		12	36.5411	12	43.1701
13	163.998	13	149.303		13	45.9493	13	72.4566	13	220.842	13	318.235		13	0	13	117.602
14	201.194	14	342.17		14	42.7453	14	191.043	14	71.3354	14	146.19		14	240.795	14	153.381
15	166.123	15	168.641		15	69.4528	15	355.94	15	335.089	15	253.18		15	258.179	15	23.15
16	154.727	16	245.12		16	347.177	16	306.201	16	122.053	16	115.46
17	257.08	17	114.18		17	1.50122	17	342.02	17	50.0512	17	164.23
18	109.216	18	378.17		18	47	18	3.87175	18	323.41	18	341.75
19	80.0299	19	92.16		19	311.567	19	61.425
20	249.337	20	364.58		20	5.33582	20	189.153
					21	313.361	21	246.717
					22	312.177	22	153.222
